# Supplementary material for: TMPRSS2 Impacts Cytokine Expression in Murine Dendritic Cells
Source: Biomedicines. 2023 Feb 1;11(2):419. doi: 10.3390/biomedicines11020419 (PMC9952936; doi:10.3390/biomedicines11020419)
Supplement: Supplementary file 1 [file biomedicines-11-00419-s001.zip]

Archive with 1 entries (1 files):
- biomedicines-2134170-supplementary.pdf
